# Supplementary material for: Haploinsufficiency of Dmxl2, Encoding a Synaptic Protein, Causes Infertility Associated with a Loss of GnRH Neurons in Mouse
Source: PLoS Biol. 2014 Sep 23;12(9):e1001952. doi: 10.1371/journal.pbio.1001952 (PMC4172557; doi:10.1371/journal.pbio.1001952)
Supplement: Table S5 — Numerical data used to generate graphs. These data were those used to generate graphs and to perform statistical analyses. In Figures 4B, 4C, 4D, 4E, S4A, and S4B, units are postnatal days. In Figure 4F, units are the time spent in each estradiol concentration (percentage) in one ovarian cycle. In Figure 5A and 5B, units are the means of the weight of both gonads (milligrams). In Figure 5C, units are the mean number of follicles observed in ovaries. In Figure 5D and 5I, units are estradiol concentrations in pg/ml. In Figure 5E, units are testosterone concentrations in ng/ml. In Figure 5F–H, units are LH concentrations in ng/ml. In Figure 1D, units are DMXL2 mRNA levels relative to RNA 18S in blood lymphocytes of patients and controls (100×). In Figures 6C, S3B, S6A, and S6B, units are mRNA relative values to the mean measured in Dmxl2lox/wt mice. In Figure 7B, units are Dmxl2 mRNA levels relative to RNA18S levels (100×). In Figure 7C, units are the insulin concentrations in ng/ml. In Figure 6D, 6F, and 6F inset, units are the number of GnRH-IR neurons. In qPCR analysis, Dup1 and Dup2 indicate duplicate 1 and duplicate 2, respectively. (XLSX) [file pbio.1001952.s012.xlsx]

## Sheet: Feuil1
Figure 1D	WT/WT	WT/del	del/del
	1.00	0.37	0.25
	0.7	0.47	0.31
	0.51	0.55	0.19
	1.05
Figure 4B	Dmxl2lox/wt	nes-Cre;Dmxl2-/wt
	27	28
	26	27
	26	29
	27	30
	27	27
	28	27
		34
		31
		28
		30
		31
Figure 4C	Dmxl2lox/wt	nes-Cre;Dmxl2-/wt
	30	32
	26	32
	28	34
	28	30
	29	31
	28	43
		35
		37
		39
		40
		46
Figure 4D	Dmxl2lox/wt	nes-Cre;Dmxl2-/wt
	3	4
	0	5
	1	5
	2	4
	2	1
	1	9
		5
		6
		8
		13
		16
Figure 4E	Dmxl2lox/wt	nes-Cre;Dmxl2-/wt
	2	2
	2	2
	4	2
	3	0
	3	0
	3	0
		0
		1
		1
		0
		0
Figure 4F	Proestrus		Estrus		Midestrus/Diestrus
	Dmxl2lox/wt	nes-Cre;Dmxl2-/wt	Dmxl2lox/wt	nes-Cre;Dmxl2-/wt	Dmxl2lox/wt	nes-Cre;Dmxl2-/wt
	15	15	40	45	45	40
	25	20	40	25	35	50
	30	25	15	45	55	35
	20	5	60	35	20	60
	25	5	20	55	55	40
	15	10	30	70	55	80
		0		10		30
		20		10		80
		10		20		60
		15		15		70
		10		10		80
Figure 5A	Dmxl2lox/wt	nes-Cre;Dmxl2-/wt
	9.8	82.2
	114.6	88.3
	95.5	65.7
	89.8	84.8
	103.0	90.4
	99.6	82.6
	97.1	74.7
		75.2
		91.5
		94.1
Figure 5B	Dmxl2lox/wt	nes-Cre;Dmxl2-/wt
	10.1	5.8
	7.3	3.6
	10.3	2.9
	8.6	5.5
	8.8	3.8
	6.9	9.3
		4.9
		5.6
Figure 5C	Antral follicles		Corpus lutea
	Dmxl2lox/wt	nes-Cre;Dmxl2-/wt	Dmxl2lox/wt	nes-Cre;Dmxl2-/wt
	2.1	2.7	2	0.5
	3.1	3.1	2.3	0.6
	2.9	2.4	2.3	0.9
	1.5	1.9	1.5	1.1
	2.4	2.7	1.6	0.7
		1.6		0.8
		2.6		0.6
		1.1		0.6
Figure 5D	Dmxl2lox/wt	nes-Cre;Dmxl2-/wt
	44.5	28.2
	34.5	42.9
	53.2	47.8
	38.3	49.1
	61.4
Figure 5E	Dmxl2lox/wt	nes-Cre;Dmxl2-/wt
	0.37	0.13
	0.24	0.21
	0.28	0.17
	0.65	0.18
	0.25	0.10
	0.25	0.53
	0.34	0.35
	0.19	0.29
	0.39	0.20
	0.39	0.26
	0.64	0.11
	0.50	0.18
	0.37	0.15
	0.35	0.63
	0.32	0.22
		0.18
		0.29
		0.45
Figure 5F	Dmxl2lox/wt	nes-Cre;Dmxl2-/wt
	4.5	5.3
	5.0	4.8
	3.9	4
	2.9	4.9
	1.8	4.3
	2.4	4.3
		5.6
		6.4
Figure 5G	Dmxl2lox/wt	nes-Cre;Dmxl2-/wt
	4.8	5.0
	7.1	4.8
	2.9	2.1
	2.9	2.9
	4.4	3.6
	4.5	3.8
	5.0	5.0
		4.9
		3.4
		4.9
Figure 5H	Dmxl2lox/wt		nes-Cre;Dmxl2-/wt
	NaCl	GnRH	NaCl	GnRH
	2.4	4.1	3.2	4.3
	1.9	4.7	2.6	8.8
	2.3	3.0	1.7	3.6
	2.2	2.5	1.2	4.3
	2.8	4.2	3.1	5.2
	1.8		1.8	4.4
	1.5		3.0	3.2
	2.3		2.3	4.4
	1.3		2.9
	3.9		2.3
			2.0
Figure 5I	Dmxl2lox/wt		nes-Cre;Dmxl2-/wt
	NaCl	PMSG	NaCl	PMSG
	44.5	36.0	28.2	38.6
	34.5	51.6	42.9	58.1
	53.3	41.1	47.8	58.2
	38.3	86.0	49.1	92.6
	61.4	66.9
Figure 6C	Dmxl2lox/wt		nes-Cre;Dmxl2-/wt
	Dup1	Dup 2	Dup 1	Dup 2
	1.19429	1.08096	0.799309	0.699581
	1.28853	1.39843	0.718907	0.61464
	1.14005	1.21703	0.247693	0.227635
	0.809269	0.920168	0.603039	0.580996
	1.18954	1.87281	0.786156	0.89125
	1.70843	1.70052	0.77896	1.33315
	0.131548	0.107398	0.661345	0.716126
	0.199948	0.225902	0.955187	0.965057
	0.254071	0.33692	0.0880702	0.0867823
	0.211672	0.0745783	0.480991	0.773085
	0.184362	0.17487	0.372676	0.255246
	2.16014	3.35014	0.337717	0.191831
	1.56583	1.49592	0.534415	0.672927
	1.08252	1.15367	0.387058	0.466622
	2.02387	1.27656	0.235389	0.277021
			0.247801	0.296071
Figure 6D	Dmxl2lox/wt	nes-Cre;Dmxl2-/wt
	763	574
	766	513
	731	581
	703	576
Figure 6F	Hypothalamic sections relative to OVLT	Dmxl2lox/wt				nes-Cre;Dmxl2-/wt
	-20	3	0	2	2	2	6	4	7
	-19	4	3	0	1	3	5	4	6
	-18	8	3	2	6	4	8	6	8
	-17	11	3	6	4	6	3	5	12
	-16	12	6	7	8	11	6	3	12
	-15	12	8	6	11	10	5	4	7
	-14	12	13	3	9	13	8	22	11
	-13	14	6	6	6	6	6	19	15
	-12	8	5	9	8	4	9	24	10
	-11	10	5	7	14	10	9	14	15
	-10	12	9	15	17	12	17	17	13
	-9	20	9	14	21	9	10	12	22
	-8	21	14	13	16	11	11	16	18
	-7	10	18	22	24	12	34	13	17
	-6	22	26	24	36	15	21	19	24
	-5	19	27	17	21	13	14	23	21
	-4	24	28	20	32	15	26	21	14
	-3	29	23	23	30	23	21	27	23
	-2	42	20	34	29	18	17	35	30
	-1	51	39	40	51	17	26	39	34
	0	55	59	66	56	39	33	32	37
	1	38	52	57	46	40	27	21	31
	2	37	53	50	35	27	23	16	20
	3	32	32	30	33	23	20	12	20
	4	15	23	26	15	27	9	12	8
	5	23	18	22	8	13	7	10	9
	6	16	20	15	12	12	10	8	8
	7	8	9	16	8	7	5	6	7
	8	8	15	9	10	13	10	5	7
	16	10	9	5	10	3	5	3	5
	17	8	11	6	10	7	4	3	6
	18	6	4	4	5	4	4	6	5
Figure 6F inset	Dmxl2lox/wt	nes-Cre;Dmxl2-/wt
	55	39
	59	33
	66	32
	56	37
Figure 7B	NT-siRNA	Dmxl2-siRNA
	3.30	0.75
	4.45	0.68
	4.68	1.57
Figure 7C		NT-siRNA			Dmxl2-siRNA
	si-RNA	0	5	20	0	5	20
	Glucose (mM)	5.2	6.1	7.4	9.7	12.9	14.3
		3.9	6.7	8.0	8.0	14.8	14.7
		3.7	13.7	13.9	9.8	12.8	14.0
		6.0	8.4	10.2	10.5	13.9	13.3
		4.5	7.3	8.3	8.8	14.9	14.3
		4.5	14.5	12.8	9.5	14.2	12.4
Figure S3B	Dmxl2lox/wt		nes-Cre;Dmxl2-/wt
	Dup 1	Dup 2	Dup 1	Dup 2
	1.72	1.55	1.33	0.79
	1.61	1.2	0.94	0.85
	1.75	1.32	0.88	1.02
	1.15	1.82	0.66	0.75
	2.1	1.37	1.63	1.23
	1.93	1.89	1.01	1.01
	1.62	1.24	0.58	0.66
	1.3	2.43	0.59	0.98
	1.62	1.57	1.61	1.48
	2.38	3.91	1.06	0.65
	2.63	1.42	1.02	1.11
	1.34	1.27	1.36	0.96
			0.84	0.97
			1.11	1.22
			0.6	0.57
Figure S4A	Dmxl2wt/wt	Dmxl2tm1a/wt
	29	29
	27	35
	25	27
		28
		28
Figure S4B	Dmxl2wt/wt	Dmxl2tm1a/wt
	7	11
	4	3
	2	9
		7
		7
Figure S6A	Dmxl2lox/wt		nes-Cre;Dmxl2-/wt
	Dup 1	Dup 2	Dup 1	Dup 2
	0.72	0.75	1.13	1.12
	0.29	1.12	0.42	1.16
	1.59	0.66	0.72	0.78
	0.48	0.87	0.73	1.46
	0.83	0.97	0.73	1.28
	1.13	0.52	1.29	1.08
	0.56	1.25	1.53	2.52
	0.85	0.74	2.30	1.31
	0.43	0.69	0.89	2.47
	0.53	0.74	0.86	0.82
	0.34	2.29	0.36	0.48
	0.96	0.50	2.33	1.96
	0.91	1.68	1.24	0.41
	1.58	3.10	0.38	1.12
	1.69	1.06	0.69	0.39
			0.37	0.30
Figure S6B	Dmxl2lox/wt		nes-Cre;Dmxl2-/wt
	Dup 1	Dup 2	Dup 1	Dup 2
	1.1	0.5	1.07	1.22
	0.38	0.82	0.87	0.97
	0.78	1.06	0.87	0.95
	0.95	1.13	1.25	1.07
	0.63	1.06	1.13	0.78
	1.03	1.41	0.23	0.03
	1.1	0.71	1.28	0.86
	0.54	0.79	1.08	1.4
	0.58	0.6	0.83	0.82
	0.86	1.04	1.18	1.02
	1.55	1.08	0.83	1.06
	1.25	0.93	0.83	1.35
	1.03	0.59	0.94	0.8
	1.76	2.02	0.75	1.14
	1.72	1.4	0.74	0.85
			0.56	0.86
Figure S7	Dmxl2lox/wt		nes-Cre;Dmxl2-/wt
	Trial 1	Trial 2	Trial 1	Trial 2
	220	395	407	101
	609	415	619	45
	533	332	474	399
	340	386	530	455
	237	447	610	898
	482	245	644	304
	381	426	602	259
	617	396	564	165
	562	117	585	331
	580	532	626	514
	586	255	462	450
	512	79	698	407
	590	168	482	232
			739	568
			493	183
			551	616
			441	424
			480	393
			487	549
			547	543
			482	227
			765	686
			575	310
			713	280
			400	106
			660	421
