# Supplementary material for: Haploinsufficiency of Dmxl2, Encoding a Synaptic Protein, Causes Infertility Associated with a Loss of GnRH Neurons in Mouse
Source: PLoS Biol. 2014 Sep 23;12(9):e1001952. doi: 10.1371/journal.pbio.1001952 (PMC4172557; doi:10.1371/journal.pbio.1001952)
Supplement: Table S6 — Numerical data used to draw graphs of the postnatal growth in both sexes and the AGDs in males. In Figures 4A and S5, data are the weights of mice in grams. In Figure 4G, data are the distance in millimeters. (XLSX) [file pbio.1001952.s013.xlsx]

## Sheet: Feuil1
Figure 4A
	Mouse lines
PND	Dmxl2lox/wt						nes-Cre;Dmxl2-/wt
Mice	1	2	3	4	5	6	1	2	3	4	5	6	7	8	9	10	11	12	13
25	11.1	11.44	9.92	10.92	8.24	11.5	10.53	10.74	10.2	9.03	8.04	7.8	9.94	9.9	9.39	9.37	9.3	9.05	9.31
30	13.25	14.1	12.6	14.3	12.29	14.88	13.13	12.14	13.48	11.57	11.74	11.4	9.52	9.83	12.61	11.69	12.59	12.1	12.17
35	14.73	14.85	14.53	15.98	14.16	15.95	14.69	13.31	15.1	13.18	13.36	12.71	11.39	11.56	14.52	13.14	13.84	13.65	13.53
40	15.63	17.01	17	17.6	17.44	17.06	15.71	14.07	16.05	14.42	14.84	14.86	13.68	15.38	15.43	13.9	14.65	14.35	14.07
45	16.63	18.52	18.24	18.44	18.85	17.6	14.96	15.88	16.43	16.15	15.19	16.6	14.71	16.79	15.91	14.58	14.98	14.92	14.56
50	17.5	19.19	18.91	18.52	19.95	18.41				16.59	16.58	18.5	15.16	18.13	16.78	15.58	16.18	16.2	15.71
55	18	19.57	20.67	18.97	19.5	19.73				17.3	17.13	18.53	16.96	19.02	17.46	17.03	17.21	17.03	17.25
60	18.6	19.69	20.76	21.32	20.86	20.11				18.03	17.52	17.3	20.06	20.01	17.76	18	17.2	17.22	17.44
Figure S5
	Mouse lines
PND	Dmxl2lox/wt							nes-Cre;Dmxl2-/wt
25	11.64	12.62	11.8	7.8	11.87	10.78	10.44	10.96	12.87	8.9	10.12	5.85	10.49	10.3	8.17	8	8.51	8.87	10.52	10.09
30	15.32	16.78	16.42	11.31	14.62	17.00	15.7	14.03	15.34	10.83	15.25	8.15	15.46	14.06	11.2	11.34	11.12	12.88	15.86	13.85
35	19.35	19.78	19.75	18.86	14.87	20.52	18.3	16.6	17.66	13.7	18.19	17.85	10.03	16.66	14	14.44	13.91	17.38	18.64	18.39
40	20.49	20.68	20.24	18.9	23.57	21.51	20.16	18.03	18.99	15.15	19.35	18.67	11.98	19.46	18.38	18.49	17.35	21.27	21.56	19.3
45	21.37	21.84	21.16	19.84	24.11	22.33	20.91	19.94	21.06	16.15	21.15	19.5	12.9	21.3	19.29	19.42	18.78	21.85	22.63	20.87
50	21.9	22.4	22.01	21.57	26.11	23.22	21.9	21.68	22.61	17.65	21.69	20.97	13.87	22.85	21.9	21.03	20.96	23.26	23.43	21.46
55	22.14	23.12	22.33	22.26	26.43	24.03	22.04	21.79	23.53	18.6	22.66	22.32	14.89	24.3	22.82	22.25	21.71	24.18	24.05	22.64
60	24.06	24.5	23.21	22.06	27.31	24.99	22.64	20.04	24.62	23.46	16.06	26.26	22.3	21.99	23.05	24.29	25.16	24.17	24.08	23.33
Figure 4G
PND	Dmxl2lox/wt							nes-Cre;Dmxl2-/wt
25	8	9	9	6	8	7	8	6.5	7	5.5	7	6.5	4	6	6	5	6.5	6	7	8
30	12	12	11.5	10	12	14	11	9	11	8	10	10	6	9	9	9	7.5	9	13	9.5
35	15	15	13.5	13.5	12	15	14	13	13	12	12.5	13	9.5	10	10	10	12	12.5	13	12
40	18	17	16	16	16.5	18	15	14	13	13	14	13.5	10	14	14	14	12	15	16	14.5
45	18	17	17	17	18	18	16	14.5	15	13	15	15	12	16	15	16	15	16	18	16
50	20	19	17	18	18	18	18	15	16	14.5	16	17	14.5	16.5	16	17	15.5	16	18	17
55	20	20	18	19	19	18	19	16	16	15.5	16	17	14.5	16.5	16.5	17	16	17	18	16.5
60	20	20	19	20	21	18	19	16	16	16	17.5	17	16	17.5	16.5	17	17	17	16	17
