# Supplementary material for: Haploinsufficiency of Dmxl2, Encoding a Synaptic Protein, Causes Infertility Associated with a Loss of GnRH Neurons in Mouse
Source: PLoS Biol. 2014 Sep 23;12(9):e1001952. doi: 10.1371/journal.pbio.1001952 (PMC4172557; doi:10.1371/journal.pbio.1001952)
Supplement: Table S7 — List of six selected DNA variants in the two candidates regions. The selection criteria were those defined in the legend of Figure S1. The genome reference is hg18. (XLSX) [file pbio.1001952.s014.xlsx]

## Sheet: Feuil1
INDIVIDU	REFERENCE	CHR	DEBUT	FIN	VARIATION	LECTURES_FWD	LECTURES_REV	LECTURES_TOTAL	%LECTURES_SNP	LOC	ID_LOC	MUTATION	DBSNP_ID	HAPMAP_ID	Genes
123	A7395	15	31218067	31218067	G/A	5	1	6	100	CDS	ENST00000362065	A/T	.:.	.:.	MTMR15
122	B7254	15	31218067	31218067	G/A	3	1	6	67	CDS	ENST00000362065	A/T	.:.	.:.	MTMR15
123	A9016	15	35275178	35275178	A/C	13	14	27	100	CDS	ENST00000356321	M/R	.:.	.:.	Zinc finger protein 770
122	B8645	15	35275178	35275178	A/C	8	4	20	60	CDS	ENST00000356321	M/R	.:.	.:.	Zinc finger protein 770
123	A9270	15	38233381	38233381	C/A	4	7	11	100	CDS	ENST00000319669	A/E	.:.	.:.	TMCO5A
122	B8902	15	38233381	38233381	C/A	4	5	16	56	CDS	ENST00000319669	A/E	.:.	.:.	TMCO5A
123	A9271	15	38233383	38233383	T/C	4	7	11	100	CDS	ENST00000319669	C/R	.:.	.:.	TMCO5A
122	B8903	15	38233383	38233383	T/C	5	5	16	63	CDS	ENST00000319669	C/R	.:.	.:.	TMCO5A
123	A9292	15	38239858	38239858	G/A	1	6	7	100	CDS	ENST00000319669	G/D	.:.	.:.	TMCO5A
122	B8936	15	38239858	38239858	G/A	3	13	27	59	CDS	ENST00000319669	G/D	.:.	.:.	TMCO5A
123	A16615	15	51773465	51773479	TCCATTGCCATCACT/-	6	12	19	95	CDS|CDS|3UTR	ENST00000251076|ENST00000449909|ENST00000436119	D/S|D/S|NA	.:.	.:.	DMXL2
122	B15246	15	51773465	51773479	TCCATTGCCATCACT/-	3	6	21	43	CDS|CDS|3UTR	ENST00000251076|ENST00000449909|ENST00000436119	D/S|D/S|NA	.:.	.:.	DMXL2
